# Supplementary material for: The EXPANDER-1 trial: introduction of the novel Urocross™ Expander System for treatment of lower urinary tract symptoms (LUTS) secondary to benign prostatic hyperplasia (BPH)
Source: Prostate Cancer Prostatic Dis. 2022 May 31;25(3):576–82. doi: 10.1038/s41391-022-00548-z (PMC9385491; doi:10.1038/s41391-022-00548-z)
Supplement: Supplementary file 5 — Supplementary Table 3 [file 41391_2022_548_MOESM5_ESM.xlsx]

## Sheet: Inclusion_Exclusion
	Inclusion and exclusion criteria
	Inclusion criteria
	Male patients≥ 50 years
	Prostate Volume on Transabdominal or Transrectal Ultrasound 30-80 cc
	Prostatic Urethral Length
	20 – 60 mm Cystoscopy Measured From Bladder Neck to verumontanum
	20 – 80 mm Ultrasound Measured From Bladder Neck to Distal Sphincter
	IPSS > 13
	QoL score ≥ 3
	Qmax < 12 mL/s
	PVR < 250 mL
	Exclusion criteria
	Previous Surgical Treatment for BPH
	Median Lobe Enlargement or High Bladder Neck
	PSA ≥ 10 ng/mL Unless Negative Prostate Biopsy
	History of Neurogenic Bladder
	History of Urinary Retention > 1000 mL
	Current or Recent Urinary Tract Infection
